# Supplementary material for: Copepods as Indicators of Different Water Masses during the Northeast Monsoon Prevailing Period in the Northeast Taiwan
Source: Biology (Basel). 2022 Sep 16;11(9):1357. doi: 10.3390/biology11091357 (PMC9495807; doi:10.3390/biology11091357)
Supplement: Supplementary file 1 [file biology-11-01357-s001.zip]

Archive with 1 entries (1 files):
- biology-1877486-supplementary.pdf
